# Supplementary material for: Taxonomic revision of Conobolbitina (Bolbitiaceae, Agaricales) based on collections from Jilin Province, China
Source: MycoKeys. 2026 Jan 26;127:263–88. doi: 10.3897/mycokeys.127.181095 (PMC12865393; doi:10.3897/mycokeys.127.181095)
Supplement: XML Treatment for Conobolbitina section Aeruginosa [file mycokeys.127.181095-treatment5.xml]

<!DOCTYPE tp:taxon-treatment
  PUBLIC "-//TaxonX//DTD Taxonomic Treatment Publishing DTD v0 20100105//EN" "tax-treatment-NSO.dtd">
<tp:taxon-treatment xmlns:tp="http://www.plazi.org/taxpub"><tp:treatment-meta><kwd-group><label>Taxon classification</label><kwd>
                <named-content content-type="kingdom">Fungi</named-content>
              </kwd><kwd>
                <named-content content-type="order">Agaricales</named-content>
              </kwd><kwd>
                <named-content content-type="family">Bolbitiaceae</named-content>
              </kwd></kwd-group><mixed-citation publication-type="journal"><person-group><name><surname>Song</surname><given-names>Han-bing</given-names></name><name><surname>Cheng</surname><given-names>Hong</given-names></name><name><surname>Han</surname><given-names>Yu-fei</given-names></name><name><surname>Luo</surname><given-names>Zong-long</given-names></name><name><surname>Bau</surname><given-names>Tolgor</given-names></name></person-group><article-title>Taxonomic revision of <italic><tp:taxon-name><tp:taxon-name-part taxon-name-part-type="genus" reg="Conobolbitina">Conobolbitina</tp:taxon-name-part></tp:taxon-name></italic> (<tp:taxon-name><tp:taxon-name-part taxon-name-part-type="family" reg="Bolbitiaceae">Bolbitiaceae</tp:taxon-name-part></tp:taxon-name>, <tp:taxon-name><tp:taxon-name-part taxon-name-part-type="order" reg="Agaricales">Agaricales</tp:taxon-name-part></tp:taxon-name>) based on collections from Jilin Province, China</article-title><source>MycoKeys</source><day>26</day><month>01</month><year>2026</year><volume>127</volume><fpage>263</fpage><lpage>288</lpage><pub-id pub-id-type="doi">10.3897/mycokeys.127.181095</pub-id></mixed-citation></tp:treatment-meta><tp:nomenclature><tp:taxon-name><object-id xmlns:xlink="http://www.w3.org/1999/xlink" content-type="arpha" xlink:type="simple">28240D49-FF25-50A6-963D-FC197BDD5F3B</object-id><tp:taxon-name-part taxon-name-part-type="genus" reg="Conobolbitina">Conobolbitina</tp:taxon-name-part>
                    	<tp:taxon-name-part taxon-name-part-type="infraspecific-rank">section</tp:taxon-name-part>
                    	<tp:taxon-name-part taxon-name-part-type="section" reg="Aeruginosa">Aeruginosa</tp:taxon-name-part></tp:taxon-name><tp:taxon-authority>(Hauskn. &amp; Krisai) T. Bau &amp; H.B. Song, in Song &amp; Bau, Mycosphere 15(1): 1616 (2024)</tp:taxon-authority></tp:nomenclature><tp:treatment-sec sec-type="Type species"><title>Type species.</title><p><italic><tp:taxon-name><tp:taxon-name-part taxon-name-part-type="genus" reg="Conobolbitina">Conobolbitina</tp:taxon-name-part> <tp:taxon-name-part taxon-name-part-type="species" reg="aeruginosa">aeruginosa</tp:taxon-name-part></tp:taxon-name></italic> (Romagn.) T. Bau &amp; H.B. Song.</p></tp:treatment-sec><tp:treatment-sec sec-type="Basionym"><title>Basionym.</title><p><italic><tp:taxon-name><tp:taxon-name-part taxon-name-part-type="genus" reg="Pholiotina">Pholiotina</tp:taxon-name-part></tp:taxon-name></italic> series <italic><tp:taxon-name><tp:taxon-name-part taxon-name-part-type="genus" reg="Conobolbitina"/><tp:taxon-name-part taxon-name-part-type="series" reg="Aeruginosa">Aeruginosa</tp:taxon-name-part></tp:taxon-name></italic> Hauskn. &amp; Krisai, Öst. Z. Pilzk. 16: 135 (2007).</p></tp:treatment-sec><tp:treatment-sec sec-type="Notes"><title>Notes.</title><p>This section is characterized by a pileus with a blue, pale greyish-blue to dark blue disc, the absence of a veil, smooth basidiospores, and lageniform to long-necked lageniform cheilocystidia (<xref ref-type="bibr" rid="B8">Hausknecht 2007</xref>; <xref ref-type="bibr" rid="B36">Song and Bau 2024</xref>).</p></tp:treatment-sec><ref-list><ref id="B8"><mixed-citation xmlns:xlink="http://www.w3.org/1999/xlink" xlink:type="simple">Hausknecht A (2007) Beiträge zur Kenntnis der <tp:taxon-name><tp:taxon-name-part taxon-name-part-type="family">Bolbitiaceae</tp:taxon-name-part></tp:taxon-name> 11. Unberingte Arten der Gattung <italic><tp:taxon-name><tp:taxon-name-part taxon-name-part-type="genus">Pholiotina</tp:taxon-name-part></tp:taxon-name></italic>. Österreichische Zeitschrift für Pilzkunde 16(1): 35–116.</mixed-citation></ref><ref id="B36"><mixed-citation xmlns:xlink="http://www.w3.org/1999/xlink" xlink:type="simple">Song HB, Bau T (2024) Resolving the polyphyletic origins of <italic><tp:taxon-name><tp:taxon-name-part taxon-name-part-type="genus">Pholiotina</tp:taxon-name-part></tp:taxon-name></italic> s.l. (<tp:taxon-name><tp:taxon-name-part taxon-name-part-type="family">Bolbitiaceae</tp:taxon-name-part></tp:taxon-name>, <tp:taxon-name><tp:taxon-name-part taxon-name-part-type="order">Agaricales</tp:taxon-name-part></tp:taxon-name>) based on Chinese materials and reliable foreign sequences. Mycosphere: Journal of Fungal Biology 15(1): 1595–1674. <ext-link xlink:href="10.5943/mycosphere/15/1/14" ext-link-type="doi" xlink:type="simple">https://doi.org/10.5943/mycosphere/15/1/14</ext-link></mixed-citation></ref></ref-list></tp:taxon-treatment>
