# Supplementary material for: Taxonomic revision of Conobolbitina (Bolbitiaceae, Agaricales) based on collections from Jilin Province, China
Source: MycoKeys. 2026 Jan 26;127:263–88. doi: 10.3897/mycokeys.127.181095 (PMC12865393; doi:10.3897/mycokeys.127.181095)
Supplement: XML Treatment for Conobolbitina atrocyanea [file mycokeys.127.181095-treatment6.xml]

<!DOCTYPE tp:taxon-treatment
  PUBLIC "-//TaxonX//DTD Taxonomic Treatment Publishing DTD v0 20100105//EN" "tax-treatment-NSO.dtd">
<tp:taxon-treatment xmlns:tp="http://www.plazi.org/taxpub"><tp:treatment-meta><kwd-group><label>Taxon classification</label><kwd>
                <named-content content-type="kingdom">Fungi</named-content>
              </kwd><kwd>
                <named-content content-type="order">Agaricales</named-content>
              </kwd><kwd>
                <named-content content-type="family">Bolbitiaceae</named-content>
              </kwd></kwd-group><mixed-citation publication-type="journal"><person-group><name><surname>Song</surname><given-names>Han-bing</given-names></name><name><surname>Cheng</surname><given-names>Hong</given-names></name><name><surname>Han</surname><given-names>Yu-fei</given-names></name><name><surname>Luo</surname><given-names>Zong-long</given-names></name><name><surname>Bau</surname><given-names>Tolgor</given-names></name></person-group><article-title>Taxonomic revision of <italic><tp:taxon-name><tp:taxon-name-part taxon-name-part-type="genus" reg="Conobolbitina">Conobolbitina</tp:taxon-name-part></tp:taxon-name></italic> (<tp:taxon-name><tp:taxon-name-part taxon-name-part-type="family" reg="Bolbitiaceae">Bolbitiaceae</tp:taxon-name-part></tp:taxon-name>, <tp:taxon-name><tp:taxon-name-part taxon-name-part-type="order" reg="Agaricales">Agaricales</tp:taxon-name-part></tp:taxon-name>) based on collections from Jilin Province, China</article-title><source>MycoKeys</source><day>26</day><month>01</month><year>2026</year><volume>127</volume><fpage>263</fpage><lpage>288</lpage><pub-id pub-id-type="doi">10.3897/mycokeys.127.181095</pub-id></mixed-citation></tp:treatment-meta><tp:nomenclature><tp:taxon-name><object-id xmlns:xlink="http://www.w3.org/1999/xlink" content-type="arpha" xlink:type="simple">080FA383-0483-5405-A064-EAD4BF7B8094</object-id><tp:taxon-name-part taxon-name-part-type="genus" reg="Conobolbitina">Conobolbitina</tp:taxon-name-part> <tp:taxon-name-part taxon-name-part-type="species" reg="atrocyanea">atrocyanea</tp:taxon-name-part><object-id xmlns:xlink="http://www.w3.org/1999/xlink" content-type="mycobank" xlink:type="simple">MB861434</object-id></tp:taxon-name><tp:taxon-authority>(Esteve-Raventós, Hausknecht &amp; Rejos) T. Bau &amp; H.B. Song</tp:taxon-authority><tp:taxon-status xmlns:xlink="http://www.w3.org/1999/xlink" xlink:type="simple">comb. nov.</tp:taxon-status></tp:nomenclature><tp:treatment-sec sec-type="Basionym"><title>Basionym.</title><p><italic><tp:taxon-name><tp:taxon-name-part taxon-name-part-type="genus" reg="Pholiotina">Pholiotina</tp:taxon-name-part> <tp:taxon-name-part taxon-name-part-type="species" reg="atrocyanea">atrocyanea</tp:taxon-name-part></tp:taxon-name></italic> Esteve-Rav., Hauskn. &amp; Rejos, Österr. Z. Pilzk. 16: 118 (2007).</p></tp:treatment-sec><tp:treatment-sec sec-type="Notes"><title>Notes.</title><p>This species possesses a dark blue-green pileus, smooth basidiospores, and lageniform to sublageniform cheilocystidia, all of which align with the diagnostic characteristics of sect. <italic><tp:taxon-name><tp:taxon-name-part taxon-name-part-type="genus" reg="Conobolbitina"/><tp:taxon-name-part taxon-name-part-type="section" reg="Aeruginosa">Aeruginosa</tp:taxon-name-part></tp:taxon-name></italic> (<xref ref-type="bibr" rid="B5">Esteve-Raventós et al. 2007</xref>; <xref ref-type="bibr" rid="B36">Song and Bau 2024</xref>). This placement is consistent with its classification in the series <italic><tp:taxon-name><tp:taxon-name-part taxon-name-part-type="genus" reg="Conobolbitina"/><tp:taxon-name-part taxon-name-part-type="section" reg="Aeruginosa">Aeruginosa</tp:taxon-name-part></tp:taxon-name></italic> by <xref ref-type="bibr" rid="B9">Hausknecht (2009)</xref>. It is worth noting that no sequence data are available to confirm this placement.</p></tp:treatment-sec><ref-list><ref id="B5"><mixed-citation xmlns:xlink="http://www.w3.org/1999/xlink" xlink:type="simple">Esteve-Raventós F, Hausknecht A, Rejos F (2007) <italic><tp:taxon-name><tp:taxon-name-part taxon-name-part-type="genus">Pholiotina</tp:taxon-name-part> <tp:taxon-name-part taxon-name-part-type="species">atrocyanea</tp:taxon-name-part></tp:taxon-name></italic>, spec. nova, and three other rare <italic><tp:taxon-name><tp:taxon-name-part taxon-name-part-type="genus">Pholiotina</tp:taxon-name-part></tp:taxon-name></italic> species (<tp:taxon-name><tp:taxon-name-part taxon-name-part-type="family">Bolbitiaceae</tp:taxon-name-part></tp:taxon-name>, <tp:taxon-name><tp:taxon-name-part taxon-name-part-type="order">Agaricales</tp:taxon-name-part></tp:taxon-name>) from Spain, Österr. Z. Pilzk 16: 117–126.</mixed-citation></ref><ref id="B36"><mixed-citation xmlns:xlink="http://www.w3.org/1999/xlink" xlink:type="simple">Song HB, Bau T (2024) Resolving the polyphyletic origins of <italic><tp:taxon-name><tp:taxon-name-part taxon-name-part-type="genus">Pholiotina</tp:taxon-name-part></tp:taxon-name></italic> s.l. (<tp:taxon-name><tp:taxon-name-part taxon-name-part-type="family">Bolbitiaceae</tp:taxon-name-part></tp:taxon-name>, <tp:taxon-name><tp:taxon-name-part taxon-name-part-type="order">Agaricales</tp:taxon-name-part></tp:taxon-name>) based on Chinese materials and reliable foreign sequences. Mycosphere: Journal of Fungal Biology 15(1): 1595–1674. <ext-link xlink:href="10.5943/mycosphere/15/1/14" ext-link-type="doi" xlink:type="simple">https://doi.org/10.5943/mycosphere/15/1/14</ext-link></mixed-citation></ref><ref id="B9"><mixed-citation xmlns:xlink="http://www.w3.org/1999/xlink" xlink:type="simple">Hausknecht A (2009) A monograph of the genera <italic><tp:taxon-name><tp:taxon-name-part taxon-name-part-type="genus">Conocybe</tp:taxon-name-part></tp:taxon-name></italic> Fayod, <italic><tp:taxon-name><tp:taxon-name-part taxon-name-part-type="genus">Pholiotina</tp:taxon-name-part></tp:taxon-name></italic> Fayod in Europe. Edizioni Candusso, Italy, 1–968.</mixed-citation></ref></ref-list></tp:taxon-treatment>
