# Supplementary material for: Taxonomic revision of Conobolbitina (Bolbitiaceae, Agaricales) based on collections from Jilin Province, China
Source: MycoKeys. 2026 Jan 26;127:263–88. doi: 10.3897/mycokeys.127.181095 (PMC12865393; doi:10.3897/mycokeys.127.181095)
Supplement: XML Treatment for Conobolbitina section Verrucisporae [file mycokeys.127.181095-treatment7.xml]

<!DOCTYPE tp:taxon-treatment
  PUBLIC "-//TaxonX//DTD Taxonomic Treatment Publishing DTD v0 20100105//EN" "tax-treatment-NSO.dtd">
<tp:taxon-treatment xmlns:tp="http://www.plazi.org/taxpub"><tp:treatment-meta><kwd-group><label>Taxon classification</label><kwd>
                <named-content content-type="kingdom">Fungi</named-content>
              </kwd><kwd>
                <named-content content-type="order">Agaricales</named-content>
              </kwd><kwd>
                <named-content content-type="family">Bolbitiaceae</named-content>
              </kwd></kwd-group><mixed-citation publication-type="journal"><person-group><name><surname>Song</surname><given-names>Han-bing</given-names></name><name><surname>Cheng</surname><given-names>Hong</given-names></name><name><surname>Han</surname><given-names>Yu-fei</given-names></name><name><surname>Luo</surname><given-names>Zong-long</given-names></name><name><surname>Bau</surname><given-names>Tolgor</given-names></name></person-group><article-title>Taxonomic revision of <italic><tp:taxon-name><tp:taxon-name-part taxon-name-part-type="genus" reg="Conobolbitina">Conobolbitina</tp:taxon-name-part></tp:taxon-name></italic> (<tp:taxon-name><tp:taxon-name-part taxon-name-part-type="family" reg="Bolbitiaceae">Bolbitiaceae</tp:taxon-name-part></tp:taxon-name>, <tp:taxon-name><tp:taxon-name-part taxon-name-part-type="order" reg="Agaricales">Agaricales</tp:taxon-name-part></tp:taxon-name>) based on collections from Jilin Province, China</article-title><source>MycoKeys</source><day>26</day><month>01</month><year>2026</year><volume>127</volume><fpage>263</fpage><lpage>288</lpage><pub-id pub-id-type="doi">10.3897/mycokeys.127.181095</pub-id></mixed-citation></tp:treatment-meta><tp:nomenclature><tp:taxon-name><object-id xmlns:xlink="http://www.w3.org/1999/xlink" content-type="arpha" xlink:type="simple">CE90BA8F-26E0-5A17-9C8D-612C96F3BD0E</object-id><tp:taxon-name-part taxon-name-part-type="genus" reg="Conobolbitina">Conobolbitina</tp:taxon-name-part>
                    	<tp:taxon-name-part taxon-name-part-type="infraspecific-rank">section</tp:taxon-name-part>
                    	<tp:taxon-name-part taxon-name-part-type="section" reg="Verrucisporae">Verrucisporae</tp:taxon-name-part></tp:taxon-name><tp:taxon-authority>(Singer) T. Bau &amp; H.B. Song, in Song &amp; Bau, Mycosphere 15(1): 1614 (2024)</tp:taxon-authority></tp:nomenclature><tp:treatment-sec sec-type="Type species"><title>Type species.</title><p><italic><tp:taxon-name><tp:taxon-name-part taxon-name-part-type="genus" reg="Conobolbitina">Conobolbitina</tp:taxon-name-part> <tp:taxon-name-part taxon-name-part-type="species" reg="verrucispora">verrucispora</tp:taxon-name-part></tp:taxon-name></italic> (Singer) T. Bau &amp; H.B. Song.</p></tp:treatment-sec><tp:treatment-sec sec-type="Basionym"><title>Basionym.</title><p><italic><tp:taxon-name><tp:taxon-name-part taxon-name-part-type="genus" reg="Pholiotina">Pholiotina</tp:taxon-name-part></tp:taxon-name></italic> section <italic><tp:taxon-name><tp:taxon-name-part taxon-name-part-type="genus" reg="Conobolbitina"/><tp:taxon-name-part taxon-name-part-type="section" reg="Verrucisporae">Verrucisporae</tp:taxon-name-part></tp:taxon-name></italic> Singer, Beih. Sydowia 7: 79 (1973).</p></tp:treatment-sec><tp:treatment-sec sec-type="Synonymy"><title>Synonymy.</title><p><italic><tp:taxon-name><tp:taxon-name-part taxon-name-part-type="genus" reg="Pholiotina">Pholiotina</tp:taxon-name-part></tp:taxon-name></italic> subsection <italic><tp:taxon-name><tp:taxon-name-part taxon-name-part-type="genus" reg="Pholiotina"/><tp:taxon-name-part taxon-name-part-type="section" reg="Verrucisporae"/><tp:taxon-name-part taxon-name-part-type="subsection" reg="Verrucisporae">Verrucisporae</tp:taxon-name-part></tp:taxon-name></italic> (Singer) Arnolds, Persoonia 18(2): 229 (2003).</p></tp:treatment-sec><tp:treatment-sec sec-type="Description"><title>Description.</title><p>Based on the description in <xref ref-type="bibr" rid="B11">Hausknecht and Krisai-Greilhuber (2007)</xref> with revisions: Basidiomata small to medium. Pileus smooth to slightly rugulose, dry, slightly glutinous to distinctly viscid. Veil absents or weakly developed, soon vanishing. Basidiospores in light microscope almost smooth, with shallow ornamentation, slightly irregularly ridged to punctate, small to medium, with a distinct germ-pore present or absent. Cheilocystidia utriform to clavate-subcapitate. Pileocystidia present, versiform. Found in forests, on soil or litter, rarely in grassland, and almost never on wood.</p></tp:treatment-sec><tp:treatment-sec sec-type="Notes"><title>Notes.</title><p>To resolve the paraphyly of sect. <italic><tp:taxon-name><tp:taxon-name-part taxon-name-part-type="genus" reg="Conobolbitina"/><tp:taxon-name-part taxon-name-part-type="section" reg="Verrucisporae">Verrucisporae</tp:taxon-name-part></tp:taxon-name></italic>, we have excluded those taxa characterized by a strongly viscid pileus, basidiospores with prominent, acute ornamentation, and a lignicolous habit. This taxonomic revision is supported by integrated morphological and phylogenetic evidence.</p></tp:treatment-sec><ref-list><ref id="B11"><mixed-citation xmlns:xlink="http://www.w3.org/1999/xlink" xlink:type="simple">Hausknecht A, Krisai-Greilhuber I (2007) Infrageneric division of the genus <italic><tp:taxon-name><tp:taxon-name-part taxon-name-part-type="genus">Pholiotina</tp:taxon-name-part></tp:taxon-name></italic>-a classical approach. Österreichische Zeitschrift für Pilzkunde 16: 133–145.</mixed-citation></ref></ref-list></tp:taxon-treatment>
