# Supplementary material for: Taxonomic revision of Conobolbitina (Bolbitiaceae, Agaricales) based on collections from Jilin Province, China
Source: MycoKeys. 2026 Jan 26;127:263–88. doi: 10.3897/mycokeys.127.181095 (PMC12865393; doi:10.3897/mycokeys.127.181095)
Supplement: XML Treatment for Conobolbitina glutinosa [file mycokeys.127.181095-treatment10.xml]

<!DOCTYPE tp:taxon-treatment
  PUBLIC "-//TaxonX//DTD Taxonomic Treatment Publishing DTD v0 20100105//EN" "tax-treatment-NSO.dtd">
<tp:taxon-treatment xmlns:tp="http://www.plazi.org/taxpub"><tp:treatment-meta><kwd-group><label>Taxon classification</label><kwd>
                <named-content content-type="kingdom">Fungi</named-content>
              </kwd><kwd>
                <named-content content-type="order">Agaricales</named-content>
              </kwd><kwd>
                <named-content content-type="family">Bolbitiaceae</named-content>
              </kwd></kwd-group><mixed-citation publication-type="journal"><person-group><name><surname>Song</surname><given-names>Han-bing</given-names></name><name><surname>Cheng</surname><given-names>Hong</given-names></name><name><surname>Han</surname><given-names>Yu-fei</given-names></name><name><surname>Luo</surname><given-names>Zong-long</given-names></name><name><surname>Bau</surname><given-names>Tolgor</given-names></name></person-group><article-title>Taxonomic revision of <italic><tp:taxon-name><tp:taxon-name-part taxon-name-part-type="genus" reg="Conobolbitina">Conobolbitina</tp:taxon-name-part></tp:taxon-name></italic> (<tp:taxon-name><tp:taxon-name-part taxon-name-part-type="family" reg="Bolbitiaceae">Bolbitiaceae</tp:taxon-name-part></tp:taxon-name>, <tp:taxon-name><tp:taxon-name-part taxon-name-part-type="order" reg="Agaricales">Agaricales</tp:taxon-name-part></tp:taxon-name>) based on collections from Jilin Province, China</article-title><source>MycoKeys</source><day>26</day><month>01</month><year>2026</year><volume>127</volume><fpage>263</fpage><lpage>288</lpage><pub-id pub-id-type="doi">10.3897/mycokeys.127.181095</pub-id></mixed-citation></tp:treatment-meta><tp:nomenclature><tp:taxon-name><object-id xmlns:xlink="http://www.w3.org/1999/xlink" content-type="arpha" xlink:type="simple">36F8FC7E-CE6C-5887-BD12-F8582CF599CD</object-id><tp:taxon-name-part taxon-name-part-type="genus" reg="Conobolbitina">Conobolbitina</tp:taxon-name-part> <tp:taxon-name-part taxon-name-part-type="species" reg="glutinosa">glutinosa</tp:taxon-name-part><object-id xmlns:xlink="http://www.w3.org/1999/xlink" content-type="mycobank" xlink:type="simple">MB861436</object-id></tp:taxon-name><tp:taxon-authority>(E. Horak &amp; Hausknecht) T. Bau &amp; H.B. Song</tp:taxon-authority><tp:taxon-status xmlns:xlink="http://www.w3.org/1999/xlink" xlink:type="simple">comb. nov.</tp:taxon-status></tp:nomenclature><tp:treatment-sec sec-type="Basionym"><title>Basionym.</title><p><italic><tp:taxon-name><tp:taxon-name-part taxon-name-part-type="genus" reg="Pholiotina">Pholiotina</tp:taxon-name-part> <tp:taxon-name-part taxon-name-part-type="species" reg="glutinosa">glutinosa</tp:taxon-name-part></tp:taxon-name></italic> E. Horak &amp; Hauskn., Österr. Z. Pilzk. 11: 250 (2002).</p></tp:treatment-sec><tp:treatment-sec sec-type="Notes"><title>Notes.</title><p>Based on its lignicolous habit, viscid pileus, and basidiospores with distinct pointed ornamentation, this species is placed in sect. <italic><tp:taxon-name><tp:taxon-name-part taxon-name-part-type="genus" reg="Lignicola">Lignicola</tp:taxon-name-part></tp:taxon-name></italic> (<xref ref-type="bibr" rid="B12">Horak and Hausknecht 2002</xref>).</p></tp:treatment-sec><ref-list><ref id="B12"><mixed-citation xmlns:xlink="http://www.w3.org/1999/xlink" xlink:type="simple">Horak E, Hausknecht A (2002) Notes on extra-European taxa of <tp:taxon-name><tp:taxon-name-part taxon-name-part-type="family">Bolbitiaceae</tp:taxon-name-part></tp:taxon-name> (<tp:taxon-name><tp:taxon-name-part taxon-name-part-type="order">Agaricales</tp:taxon-name-part></tp:taxon-name>, <tp:taxon-name><tp:taxon-name-part taxon-name-part-type="phylum">Basidiomycota</tp:taxon-name-part></tp:taxon-name>). Österreichische Zeitschrift für Pilzkunde 11: 213–264.</mixed-citation></ref></ref-list></tp:taxon-treatment>
