# Supplementary material for: Taxonomic revision of Conobolbitina (Bolbitiaceae, Agaricales) based on collections from Jilin Province, China
Source: MycoKeys. 2026 Jan 26;127:263–88. doi: 10.3897/mycokeys.127.181095 (PMC12865393; doi:10.3897/mycokeys.127.181095)
Supplement: XML Treatment for Conobolbitina sibirica [file mycokeys.127.181095-treatment12.xml]

<!DOCTYPE tp:taxon-treatment
  PUBLIC "-//TaxonX//DTD Taxonomic Treatment Publishing DTD v0 20100105//EN" "tax-treatment-NSO.dtd">
<tp:taxon-treatment xmlns:tp="http://www.plazi.org/taxpub"><tp:treatment-meta><kwd-group><label>Taxon classification</label><kwd>
                <named-content content-type="kingdom">Fungi</named-content>
              </kwd><kwd>
                <named-content content-type="order">Agaricales</named-content>
              </kwd><kwd>
                <named-content content-type="family">Bolbitiaceae</named-content>
              </kwd></kwd-group><mixed-citation publication-type="journal"><person-group><name><surname>Song</surname><given-names>Han-bing</given-names></name><name><surname>Cheng</surname><given-names>Hong</given-names></name><name><surname>Han</surname><given-names>Yu-fei</given-names></name><name><surname>Luo</surname><given-names>Zong-long</given-names></name><name><surname>Bau</surname><given-names>Tolgor</given-names></name></person-group><article-title>Taxonomic revision of <italic><tp:taxon-name><tp:taxon-name-part taxon-name-part-type="genus" reg="Conobolbitina">Conobolbitina</tp:taxon-name-part></tp:taxon-name></italic> (<tp:taxon-name><tp:taxon-name-part taxon-name-part-type="family" reg="Bolbitiaceae">Bolbitiaceae</tp:taxon-name-part></tp:taxon-name>, <tp:taxon-name><tp:taxon-name-part taxon-name-part-type="order" reg="Agaricales">Agaricales</tp:taxon-name-part></tp:taxon-name>) based on collections from Jilin Province, China</article-title><source>MycoKeys</source><day>26</day><month>01</month><year>2026</year><volume>127</volume><fpage>263</fpage><lpage>288</lpage><pub-id pub-id-type="doi">10.3897/mycokeys.127.181095</pub-id></mixed-citation></tp:treatment-meta><tp:nomenclature><tp:taxon-name><object-id xmlns:xlink="http://www.w3.org/1999/xlink" content-type="arpha" xlink:type="simple">91C4CA51-5462-5D03-A1B7-15836939B108</object-id><tp:taxon-name-part taxon-name-part-type="genus" reg="Conobolbitina">Conobolbitina</tp:taxon-name-part> <tp:taxon-name-part taxon-name-part-type="species" reg="sibirica">sibirica</tp:taxon-name-part><object-id xmlns:xlink="http://www.w3.org/1999/xlink" content-type="mycobank" xlink:type="simple">MB861454</object-id></tp:taxon-name><tp:taxon-authority>(Bulyonk., E.F. Malysheva &amp; L.B. Kalinina) T. Bau &amp; H.B. Song</tp:taxon-authority><tp:taxon-status xmlns:xlink="http://www.w3.org/1999/xlink" xlink:type="simple">comb. nov.</tp:taxon-status></tp:nomenclature><tp:treatment-sec sec-type="Basionym"><title>Basionym.</title><p><italic><tp:taxon-name><tp:taxon-name-part taxon-name-part-type="genus" reg="Bolbitius">Bolbitius</tp:taxon-name-part> <tp:taxon-name-part taxon-name-part-type="species" reg="sibiricus">sibiricus</tp:taxon-name-part></tp:taxon-name></italic> Bulyonk., E.F. Malysheva &amp; L.B. Kalinina, in Crous et al., Persoonia 46: 419 (2021).</p></tp:treatment-sec><tp:treatment-sec sec-type="Notes"><title>Notes.</title><p>The combination of morphological and phylogenetic evidence supports the placement of this species in <italic><tp:taxon-name><tp:taxon-name-part taxon-name-part-type="genus" reg="Conobolbitina">Conobolbitina</tp:taxon-name-part></tp:taxon-name></italic> sect. <italic><tp:taxon-name><tp:taxon-name-part taxon-name-part-type="genus" reg="Conobolbitina"/><tp:taxon-name-part taxon-name-part-type="section" reg="Lignicola">Lignicola</tp:taxon-name-part></tp:taxon-name></italic> (<xref ref-type="bibr" rid="B4">Crous et al. 2021</xref>).</p></tp:treatment-sec><ref-list><ref id="B4"><mixed-citation xmlns:xlink="http://www.w3.org/1999/xlink" xlink:type="simple">Crous PW, Cowan DA, Maggs-Kolling G, Yilmaz N, Thangavel R, Wingfield MJ, Noordeloos ME, Dima B, Brandrud TE, Jansen GM, Morozova OV, Vila J, Shivas RG, Tan YP, Bishop-Hurley S, Lacey E, Marney TS, Larsson E, Le Floch G, Lombard L, Nodet P, Hubka V, Alvarado P, Berraf-Tebbal A, Reyes JD, Delgado G, Eichmeier A, Jordal JB, Kachalkin AV, Kubatova A, Macia-Vicente JG, Malysheva EF, Papp V, Rajeshkumar KC, Sharma A, Spetik M, Szaboova D, Tomashevskaya MA, Abad JA, Abad ZG, Alexandrova AV, Anand G, Arenas F, Ashtekar N, Balashov S, Banares A, Baroncelli R, Bera I, Biketova AY, Blomquist CL, Boekhout T, Boertmann D, Bulyonkova TM, Burgess TI, Carnegie AJ, Cobo-Diaz JF, Corriol G, Cunnington JH, Da Cruz MO, Damm U, Davoodian N, De ASA, Dearnaley J, De Freitas LWS, Dhileepan K, Dimitrov R, Di Piazza S, Fatima S, Fuljer F, Galera H, Ghosh A, Giraldo A, Glushakova AM, Gorczak M, Gouliamova DE, Gramaje D, Groenewald M, Gunsch CK, Gutierrez A, Holdom D, Houbraken J, Ismailov AB, Istel L, Iturriaga T, Jeppson M, Jurjevic Z, Kalinina LB, Kapitonov VI, Kautmanova I, Khalid AN, Kiran M, Kiss L, Kovacs A, Kurose D, Kusan I, Lad S, Laessoe T, Lee HB, Luangsa-Ard JJ, Lynch M, Mahamedi AE, Malysheva VF, Mateos A, Matocec N, Mesic A, Miller AN, Mongkolsamrit S, Moreno G, Morte A, Mostowfizadeh-Ghalamfarsa R, Naseer A, Navarro-Rodenas A, Nguyen TTT, Noisripoom W, Ntandu JE, Nuytinck J, Ostry V, Pankratov TA, Pawlowska J, Pecenka J, Pham THG, Polhorsky A, Posta A, Raudabaugh DB, Reschke K, Rodriguez A, Romero M, Rooney-Latham S, Roux J, Sandoval-Denis M, Smith MT, Steinrucken TV, Svetasheva TY, Tkalcec Z, Van Der Linde EJ, Vauras MVDV, Verbeken J, Visagie A, Vitelli CM, Volobuev JS, Weill SV, Wrzosek A, Zmitrovich M IV, Zvyagina EA, Groenewald JZ (2021) Fungal Planet description sheets: 1182–1283. Persoonia 46: 313–528. <ext-link xlink:href="10.3767/persoonia.2021.46.11" ext-link-type="doi" xlink:type="simple">https://doi.org/10.3767/persoonia.2021.46.11</ext-link></mixed-citation></ref></ref-list></tp:taxon-treatment>
