# Supplementary material for: Taxonomic revision of Conobolbitina (Bolbitiaceae, Agaricales) based on collections from Jilin Province, China
Source: MycoKeys. 2026 Jan 26;127:263–88. doi: 10.3897/mycokeys.127.181095 (PMC12865393; doi:10.3897/mycokeys.127.181095)
Supplement: XML Treatment for Conobolbitina lignicola [file mycokeys.127.181095-treatment13.xml]

<!DOCTYPE tp:taxon-treatment
  PUBLIC "-//TaxonX//DTD Taxonomic Treatment Publishing DTD v0 20100105//EN" "tax-treatment-NSO.dtd">
<tp:taxon-treatment xmlns:tp="http://www.plazi.org/taxpub"><tp:treatment-meta><kwd-group><label>Taxon classification</label><kwd>
                <named-content content-type="kingdom">Fungi</named-content>
              </kwd><kwd>
                <named-content content-type="order">Agaricales</named-content>
              </kwd><kwd>
                <named-content content-type="family">Bolbitiaceae</named-content>
              </kwd></kwd-group><mixed-citation publication-type="journal"><person-group><name><surname>Song</surname><given-names>Han-bing</given-names></name><name><surname>Cheng</surname><given-names>Hong</given-names></name><name><surname>Han</surname><given-names>Yu-fei</given-names></name><name><surname>Luo</surname><given-names>Zong-long</given-names></name><name><surname>Bau</surname><given-names>Tolgor</given-names></name></person-group><article-title>Taxonomic revision of <italic><tp:taxon-name><tp:taxon-name-part taxon-name-part-type="genus" reg="Conobolbitina">Conobolbitina</tp:taxon-name-part></tp:taxon-name></italic> (<tp:taxon-name><tp:taxon-name-part taxon-name-part-type="family" reg="Bolbitiaceae">Bolbitiaceae</tp:taxon-name-part></tp:taxon-name>, <tp:taxon-name><tp:taxon-name-part taxon-name-part-type="order" reg="Agaricales">Agaricales</tp:taxon-name-part></tp:taxon-name>) based on collections from Jilin Province, China</article-title><source>MycoKeys</source><day>26</day><month>01</month><year>2026</year><volume>127</volume><fpage>263</fpage><lpage>288</lpage><pub-id pub-id-type="doi">10.3897/mycokeys.127.181095</pub-id></mixed-citation></tp:treatment-meta><tp:nomenclature><tp:taxon-name><object-id xmlns:xlink="http://www.w3.org/1999/xlink" content-type="arpha" xlink:type="simple">26CBE719-827A-5739-88E1-F008025B383B</object-id><tp:taxon-name-part taxon-name-part-type="genus" reg="Conobolbitina">Conobolbitina</tp:taxon-name-part> <tp:taxon-name-part taxon-name-part-type="species" reg="lignicola">lignicola</tp:taxon-name-part><object-id xmlns:xlink="http://www.w3.org/1999/xlink" content-type="mycobank" xlink:type="simple">MB861437</object-id></tp:taxon-name><tp:taxon-authority>T. Bau &amp; H.B. Song</tp:taxon-authority><tp:taxon-status xmlns:xlink="http://www.w3.org/1999/xlink" xlink:type="simple">sp. nov.</tp:taxon-status><xref ref-type="fig" rid="F2">Figs 2A–D</xref><xref ref-type="fig" rid="F3">, 3A</xref><xref ref-type="fig" rid="F3">, 3B</xref><xref ref-type="fig" rid="F4">, 4</xref><xref ref-type="fig" rid="F5">, 5</xref></tp:nomenclature><tp:treatment-sec sec-type="Etymology"><title>Etymology.</title><p>“<italic>lignicola</italic>” refers to the species that inhabits decaying wood in forests.</p></tp:treatment-sec><tp:treatment-sec sec-type="Holotypus"><title>Holotypus.</title><p>China • Jilin Province, Huadian City, Hongshi National Forest Park, 14 June 2025, <named-content xmlns:xlink="http://www.w3.org/1999/xlink" content-type="dwc:verbatimCoordinates" xlink:type="simple">42°49'46"N, 127°07'48"E</named-content>, alt. 454 m, T.Y. Zhang, ZTY2561407 (FJAU72922).</p></tp:treatment-sec><tp:treatment-sec sec-type="Diagnosis"><title>Diagnosis.</title><p><italic><tp:taxon-name><tp:taxon-name-part taxon-name-part-type="genus" reg="Conobolbitina">Conobolbitina</tp:taxon-name-part> <tp:taxon-name-part taxon-name-part-type="species" reg="lignicola">lignicola</tp:taxon-name-part></tp:taxon-name></italic> is characterized by a subbulbous stipe base, subellipsoid to oblong basidiospores with an inconspicuous germ pore, and hyaline pileocystidia. It is further distinguished from <italic><tp:taxon-name><tp:taxon-name-part taxon-name-part-type="genus" reg="Conobolbitina">Con.</tp:taxon-name-part> <tp:taxon-name-part taxon-name-part-type="species" reg="glutinosa">glutinosa</tp:taxon-name-part></tp:taxon-name></italic> by its occurrence in temperate broadleaf forests (vs. tropical rainforests of Oceania).</p><fig id="F3" position="float" orientation="portrait"><object-id xmlns:xlink="http://www.w3.org/1999/xlink" content-type="doi" xlink:type="simple">10.3897/mycokeys.127.181095.figure3</object-id><object-id xmlns:xlink="http://www.w3.org/1999/xlink" content-type="arpha" xlink:type="simple">3C482995-E4D4-5A46-9D40-11B06D6530C1</object-id><label>Figure 3.</label><caption><p>Basidiospores under electron microscopy of <italic><tp:taxon-name><tp:taxon-name-part taxon-name-part-type="genus" reg="Conobolbitina">Conobolbitina</tp:taxon-name-part></tp:taxon-name></italic> species. <bold>A, B</bold>. <italic><tp:taxon-name><tp:taxon-name-part taxon-name-part-type="genus" reg="Conobolbitina">Con.</tp:taxon-name-part> <tp:taxon-name-part taxon-name-part-type="species" reg="lignicola">lignicola</tp:taxon-name-part></tp:taxon-name></italic> (FJAU72922 <bold>T</bold>); <bold>C, D</bold>. <italic><tp:taxon-name><tp:taxon-name-part taxon-name-part-type="genus" reg="Conobolbitina">Con.</tp:taxon-name-part> <tp:taxon-name-part taxon-name-part-type="species" reg="fuscoviolacea">fuscoviolacea</tp:taxon-name-part></tp:taxon-name></italic> (FJAU72931 <bold>T</bold>); <bold>E, F</bold>. <italic><tp:taxon-name><tp:taxon-name-part taxon-name-part-type="genus" reg="Conobolbitina">Con.</tp:taxon-name-part> <tp:taxon-name-part taxon-name-part-type="species" reg="ochroleuca">ochroleuca</tp:taxon-name-part></tp:taxon-name></italic> (FJAU72937). <bold>T</bold> = holotype. <abbrev xmlns:xlink="http://www.w3.org/1999/xlink" xlink:title="scanning electron microscopy" xlink:type="simple">SEM</abbrev> images of basidiospores of <italic><tp:taxon-name><tp:taxon-name-part taxon-name-part-type="genus" reg="Conobolbitina">Con.</tp:taxon-name-part> <tp:taxon-name-part taxon-name-part-type="species" reg="lignicola">lignicola</tp:taxon-name-part></tp:taxon-name></italic> (HMJAU65106) and <italic><tp:taxon-name><tp:taxon-name-part taxon-name-part-type="genus" reg="Conobolbitina">Con.</tp:taxon-name-part> <tp:taxon-name-part taxon-name-part-type="species" reg="fuscoviolacea">fuscoviolacea</tp:taxon-name-part></tp:taxon-name></italic> (HMJAU65107) are shown in fig. 8 of <xref ref-type="bibr" rid="B36">Song and Bau (2024)</xref>. Scale bars: 5 μm.</p></caption><graphic xmlns:xlink="http://www.w3.org/1999/xlink" xlink:href="mycokeys-127-263-g003.jpg" id="oo_1520318.jpg" position="float" orientation="portrait" xlink:type="simple"><uri content-type="original_file" xlink:type="simple">https://binary.pensoft.net/fig/1520318</uri></graphic></fig></tp:treatment-sec><tp:treatment-sec sec-type="Description"><title>Description.</title><p><bold><italic>Basidiomata</italic></bold> small-sized, <bold><italic>pileus</italic></bold> 1–2 cm in diameter, initially broadly conical to campanulate, later straight, subumbonate, and slightly plano-concave. The pileus center is mahogany brown (<abbrev xmlns:xlink="http://www.w3.org/1999/xlink" xlink:title="Reichs-Ausschuss für Lieferbedingungen und Gütesicherung" xlink:type="simple">RAL</abbrev> 8016) to chocolate brown (<abbrev xmlns:xlink="http://www.w3.org/1999/xlink" xlink:title="Reichs-Ausschuss für Lieferbedingungen und Gütesicherung" xlink:type="simple">RAL</abbrev> 8017), with the margin beige (<abbrev xmlns:xlink="http://www.w3.org/1999/xlink" xlink:title="Reichs-Ausschuss für Lieferbedingungen und Gütesicherung" xlink:type="simple">RAL</abbrev> 1001), sand yellow (<abbrev xmlns:xlink="http://www.w3.org/1999/xlink" xlink:title="Reichs-Ausschuss für Lieferbedingungen und Gütesicherung" xlink:type="simple">RAL</abbrev> 1002) to ochre yellow (<abbrev xmlns:xlink="http://www.w3.org/1999/xlink" xlink:title="Reichs-Ausschuss für Lieferbedingungen und Gütesicherung" xlink:type="simple">RAL</abbrev> 1024). The pileus is hygrophanous, smooth, viscid, with distinct striations extending up to 1/2 of the center, the margin is even to slightly undulate. <bold><italic>Context</italic></bold> thin, sand yellow (<abbrev xmlns:xlink="http://www.w3.org/1999/xlink" xlink:title="Reichs-Ausschuss für Lieferbedingungen und Gütesicherung" xlink:type="simple">RAL</abbrev> 1002) to ochre yellow (<abbrev xmlns:xlink="http://www.w3.org/1999/xlink" xlink:title="Reichs-Ausschuss für Lieferbedingungen und Gütesicherung" xlink:type="simple">RAL</abbrev> 1024), with no specific odor or taste. <bold><italic>Lamellae</italic></bold> adnexed to narrowly adnate, ventricose, moderately crowded, unequal in length, light ivory (<abbrev xmlns:xlink="http://www.w3.org/1999/xlink" xlink:title="Reichs-Ausschuss für Lieferbedingungen und Gütesicherung" xlink:type="simple">RAL</abbrev> 1015), sand yellow (<abbrev xmlns:xlink="http://www.w3.org/1999/xlink" xlink:title="Reichs-Ausschuss für Lieferbedingungen und Gütesicherung" xlink:type="simple">RAL</abbrev> 1002) to ochre brown (<abbrev xmlns:xlink="http://www.w3.org/1999/xlink" xlink:title="Reichs-Ausschuss für Lieferbedingungen und Gütesicherung" xlink:type="simple">RAL</abbrev> 8001), with serrulate edges. <bold><italic>Stipe</italic></bold> 1–3 cm long, 2–3 mm thick, cylindrical, ivory (<abbrev xmlns:xlink="http://www.w3.org/1999/xlink" xlink:title="Reichs-Ausschuss für Lieferbedingungen und Gütesicherung" xlink:type="simple">RAL</abbrev> 1014) to sand yellow (<abbrev xmlns:xlink="http://www.w3.org/1999/xlink" xlink:title="Reichs-Ausschuss für Lieferbedingungen und Gütesicherung" xlink:type="simple">RAL</abbrev> 1002), covered with a powdery pubescence and longitudinally striate. The base is slightly enlarged.</p><fig id="F4" position="float" orientation="portrait"><object-id xmlns:xlink="http://www.w3.org/1999/xlink" content-type="doi" xlink:type="simple">10.3897/mycokeys.127.181095.figure4</object-id><object-id xmlns:xlink="http://www.w3.org/1999/xlink" content-type="arpha" xlink:type="simple">249B72B4-3265-5952-A3A4-121BA7A60DC2</object-id><label>Figure 4.</label><caption><p>Microscopic structure images of <italic><tp:taxon-name><tp:taxon-name-part taxon-name-part-type="genus" reg="Conobolbitina">Conobolbitina</tp:taxon-name-part> <tp:taxon-name-part taxon-name-part-type="species" reg="lignicola">lignicola</tp:taxon-name-part></tp:taxon-name></italic> (FJAU72922). <bold>A</bold>. Basidiospores; <bold>B</bold>. Basidia; <bold>C</bold>. Cheilocystidia; <bold>D</bold>. Caulocystidia; <bold>E</bold>. Pileipellis elements; <bold>F</bold>. Pileocystidia. Scale bars: 10 μm.</p></caption><graphic xmlns:xlink="http://www.w3.org/1999/xlink" xlink:href="mycokeys-127-263-g004.jpg" id="oo_1520319.jpg" position="float" orientation="portrait" xlink:type="simple"><uri content-type="original_file" xlink:type="simple">https://binary.pensoft.net/fig/1520319</uri></graphic></fig><p><bold><italic>Basidiospores</italic></bold> (60/3/3) (7–)7.5–10.3(–11) × (4.1–)4.3–5.6(–6) μm, Q = (1.52–)1.58–2(–2.44), Q<sub>m</sub> = 1.72(±0.15), nearly ellipsoid to oblong, lemon-shaped to amygdaliform in frontal view, with a slight suprahilar depression in side view, appear smooth to slightly rough under a light microscope, with pointed ornamentation visible under a scanning electron microscope, wall thick, containing oil droplets, germ pore diameter is less than 1 μm or inconspicuous. Basidiospores are ochre brown (<abbrev xmlns:xlink="http://www.w3.org/1999/xlink" xlink:title="Reichs-Ausschuss für Lieferbedingungen und Gütesicherung" xlink:type="simple">RAL</abbrev> 8001) to clay brown (<abbrev xmlns:xlink="http://www.w3.org/1999/xlink" xlink:title="Reichs-Ausschuss für Lieferbedingungen und Gütesicherung" xlink:type="simple">RAL</abbrev> 8003) in KOH solution. <bold><italic>Basidia</italic></bold> (16–)17–23(–24) × 7–10(–11) μm, clavate, 4-spored, occasionally 2-spored, sterigmata 3–5 μm long, basidia with vacuolar contents. <bold><italic>Cheilocystidia</italic></bold> (15–)19–41(–42) × 6–11(–12) μm, variable in shape, cylindrical and constricted at the center, broadly capitate, narrowly utriform, broadly clavate, subcylindrical, with slightly bifurcated apices, nearly femoral head-shaped, some with excrescences, and sterile margins. <bold><italic>Pleurocystidia</italic></bold> absent. <bold><italic>Caulocystidia</italic></bold> (15–)16–61(–65) × 6–14 μm, variable in shape, similar to cheilocystidia but slightly larger, spheropedunculate, utriform, subcapitate, subclavate, subcylindrical, femoral head-shaped, with swollen and bifurcated apices, some with excrescences. <bold><italic>Pileipellis</italic></bold> epithelioid hymeniderm, composed of (21–)23–42(–43) × (11–)12–24(–26) μm sphaeropedunculate or broadly clavate elements, with fawn brown (<abbrev xmlns:xlink="http://www.w3.org/1999/xlink" xlink:title="Reichs-Ausschuss für Lieferbedingungen und Gütesicherung" xlink:type="simple">RAL</abbrev> 8007) pigment observed in the base when viewed in KOH solution. <bold><italic>Pileocystidia</italic></bold> (23–)24–54(–60) × 4–10(–12) μm, variable in shape, including capitate, narrowly utriform, clavate, subcylindrical, and capilliform forms. A gelatinous layer is present. All structures have clamp connections. A weakly positive reaction with ammonia solution is observed, resulting in the formation of rhomboid crystals.</p><fig id="F5" position="float" orientation="portrait"><object-id xmlns:xlink="http://www.w3.org/1999/xlink" content-type="doi" xlink:type="simple">10.3897/mycokeys.127.181095.figure5</object-id><object-id xmlns:xlink="http://www.w3.org/1999/xlink" content-type="arpha" xlink:type="simple">C2112B1D-B1E2-5C26-9EAD-66C03144D007</object-id><label>Figure 5.</label><caption><p><tp:taxon-name><tp:taxon-name-part taxon-name-part-type="genus" reg="Conobolbitina">Conobolbitina</tp:taxon-name-part></tp:taxon-name><tp:taxon-name><tp:taxon-name-part taxon-name-part-type="genus" reg="Conobolbitina"/><tp:taxon-name-part taxon-name-part-type="species">lignicola</tp:taxon-name-part></tp:taxon-name> (FJAU72922). <bold>A</bold>. Basidiomata; <bold>B</bold>. Basidiospores in KOH; <bold>C</bold>. Hymenium and subhymenium; <bold>D</bold>. Cheilocystidia; <bold>E</bold>. Stipitipellis; <bold>F</bold>. Pileipellis. Scale bars: 1 cm (<bold>A</bold>); 10 μm (<bold>B–F</bold>).</p></caption><graphic xmlns:xlink="http://www.w3.org/1999/xlink" xlink:href="mycokeys-127-263-g005.jpg" id="oo_1520320.jpg" position="float" orientation="portrait" xlink:type="simple"><uri content-type="original_file" xlink:type="simple">https://binary.pensoft.net/fig/1520320</uri></graphic></fig></tp:treatment-sec><tp:treatment-sec sec-type="Habitat"><title>Habitat.</title><p>It occurs singly or scattered on decaying wood in broad-leaved forests during summer.</p></tp:treatment-sec><tp:treatment-sec sec-type="Known distribution"><title>Known distribution.</title><p>Jilin Province, China.</p></tp:treatment-sec><tp:treatment-sec sec-type="Additional specimens measured"><title>Additional specimens measured.</title><p>China • Jilin Province, Jilin City, Jiaohe City, Qianjin Forest Farm, 24 June 2021, <named-content xmlns:xlink="http://www.w3.org/1999/xlink" content-type="dwc:verbatimCoordinates" xlink:type="simple">43°57'10"N, 127°42'7"E</named-content>, alt. 650 m, Q. Q. Ye, Y2408 (HMJAU65106). China • Jilin Province, Huadian City, Hongshi National Forest Park, 31 July 2025, <named-content xmlns:xlink="http://www.w3.org/1999/xlink" content-type="dwc:verbatimCoordinates" xlink:type="simple">42°50'02"N, 127°07'58"E</named-content>, alt. 487 m, H.B. Song, S2573110 (FJAU72929).</p></tp:treatment-sec><tp:treatment-sec sec-type="Notes"><title>Notes.</title><p>This species is distinguished from <italic><tp:taxon-name><tp:taxon-name-part taxon-name-part-type="genus" reg="Conobolbitina">Con.</tp:taxon-name-part> <tp:taxon-name-part taxon-name-part-type="species" reg="glutinosa">glutinosa</tp:taxon-name-part></tp:taxon-name></italic> by its occurrence in temperate broadleaf forests (vs. tropical rainforests of Oceania), a grey-brown to deep date-brown pileus, a terete stipe, basidiospores with a distinct germ pore, and smooth cystidia (<xref ref-type="bibr" rid="B12">Horak and Hausknecht 2002</xref>). It differs from <italic><tp:taxon-name><tp:taxon-name-part taxon-name-part-type="genus" reg="Conobolbitina">Con.</tp:taxon-name-part> <tp:taxon-name-part taxon-name-part-type="species" reg="viscosa">viscosa</tp:taxon-name-part></tp:taxon-name></italic> by the latter’s olive-black pileus with an involute margin, stipe base with pale yellow mycelium, and indistinct veil (<xref ref-type="bibr" rid="B41">Watling 1975</xref>). It is distinguished from <italic><tp:taxon-name><tp:taxon-name-part taxon-name-part-type="genus" reg="Conobolbitina">Con.</tp:taxon-name-part> <tp:taxon-name-part taxon-name-part-type="species" reg="sibirica">sibirica</tp:taxon-name-part></tp:taxon-name></italic> by the latter’s non-subumbonate, olive-black pileus and its weakly to strongly pigmented pileocystidia with intracellular greyish-brown granular pigment (<xref ref-type="bibr" rid="B4">Crous et al. 2021</xref>). Furthermore, it differs from all members of the sect. <italic><tp:taxon-name><tp:taxon-name-part taxon-name-part-type="genus" reg="Conobolbitina"/><tp:taxon-name-part taxon-name-part-type="section" reg="Verrucisporae">Verrucisporae</tp:taxon-name-part></tp:taxon-name></italic> by its <italic><tp:taxon-name><tp:taxon-name-part taxon-name-part-type="genus" reg="Bolbitius">Bolbitius</tp:taxon-name-part></tp:taxon-name></italic>-like habit, lignicolous ecology, and distinct spore ornamentation. Phylogenetically, it forms a distinct clade sister to a cluster containing <italic><tp:taxon-name><tp:taxon-name-part taxon-name-part-type="genus" reg="Conobolbitina">Con.</tp:taxon-name-part> <tp:taxon-name-part taxon-name-part-type="species" reg="sibirica">sibirica</tp:taxon-name-part></tp:taxon-name></italic> and <italic><tp:taxon-name><tp:taxon-name-part taxon-name-part-type="genus" reg="Conobolbitina">Con.</tp:taxon-name-part> <tp:taxon-name-part taxon-name-part-type="species" reg="fuscoviolacea">fuscoviolacea</tp:taxon-name-part></tp:taxon-name></italic>, with strong nodal support, and can be readily distinguished.</p></tp:treatment-sec><tp:treatment-sec><!--Section generated to contain objects referenced in tp:taxon-treatment.--><fig id="F2" position="float" orientation="portrait"><object-id xmlns:xlink="http://www.w3.org/1999/xlink" content-type="doi" xlink:type="simple">10.3897/mycokeys.127.181095.figure2</object-id><object-id xmlns:xlink="http://www.w3.org/1999/xlink" content-type="arpha" xlink:type="simple">66B38AD4-4C18-5A0F-BA6C-26C102543E0D</object-id><label>Figure 2.</label><caption><p>Basidiomata of <italic><tp:taxon-name><tp:taxon-name-part taxon-name-part-type="genus" reg="Conobolbitina">Conobolbitina</tp:taxon-name-part></tp:taxon-name></italic> species. <bold>A, B</bold>. <italic><tp:taxon-name><tp:taxon-name-part taxon-name-part-type="genus" reg="Conobolbitina">Con.</tp:taxon-name-part> <tp:taxon-name-part taxon-name-part-type="species" reg="lignicola">lignicola</tp:taxon-name-part></tp:taxon-name></italic> (FJAU72922 <bold>T</bold>); <bold>C, D</bold>. <italic><tp:taxon-name><tp:taxon-name-part taxon-name-part-type="genus" reg="Conobolbitina">Con.</tp:taxon-name-part> <tp:taxon-name-part taxon-name-part-type="species" reg="lignicola">lignicola</tp:taxon-name-part></tp:taxon-name></italic> (FJAU72929); <bold>E, F</bold>. <italic><tp:taxon-name><tp:taxon-name-part taxon-name-part-type="genus" reg="Conobolbitina">Con.</tp:taxon-name-part> <tp:taxon-name-part taxon-name-part-type="species" reg="fuscoviolacea">fuscoviolacea</tp:taxon-name-part></tp:taxon-name></italic> (FJAU72931 <bold>T</bold>); <bold>G</bold>. <italic><tp:taxon-name><tp:taxon-name-part taxon-name-part-type="genus" reg="Conobolbitina">Con.</tp:taxon-name-part> <tp:taxon-name-part taxon-name-part-type="species" reg="ochroleuca">ochroleuca</tp:taxon-name-part></tp:taxon-name></italic> (FJAU72937); <bold>H</bold>. <italic><tp:taxon-name><tp:taxon-name-part taxon-name-part-type="genus" reg="Conobolbitina">Con.</tp:taxon-name-part> <tp:taxon-name-part taxon-name-part-type="species" reg="ochroleuca">ochroleuca</tp:taxon-name-part></tp:taxon-name></italic> (FJAU72951). <bold>T</bold> = holotype. Habitat photos of <italic><tp:taxon-name><tp:taxon-name-part taxon-name-part-type="genus" reg="Conobolbitina">Con.</tp:taxon-name-part> <tp:taxon-name-part taxon-name-part-type="species" reg="lignicola">lignicola</tp:taxon-name-part></tp:taxon-name></italic> (HMJAU65106) and <italic><tp:taxon-name><tp:taxon-name-part taxon-name-part-type="genus" reg="Conobolbitina">Con.</tp:taxon-name-part> <tp:taxon-name-part taxon-name-part-type="species" reg="fuscoviolacea">fuscoviolacea</tp:taxon-name-part></tp:taxon-name></italic> (HMJAU65107) are shown in fig. 7 of <xref ref-type="bibr" rid="B36">Song and Bau (2024)</xref>. Scale bars: 1 cm.</p></caption><graphic xmlns:xlink="http://www.w3.org/1999/xlink" xlink:href="mycokeys-127-263-g002.jpg" id="oo_1520317.jpg" position="float" orientation="portrait" xlink:type="simple"><uri content-type="original_file" xlink:type="simple">https://binary.pensoft.net/fig/1520317</uri></graphic></fig></tp:treatment-sec><ref-list><ref id="B36"><mixed-citation xmlns:xlink="http://www.w3.org/1999/xlink" xlink:type="simple">Song HB, Bau T (2024) Resolving the polyphyletic origins of <italic><tp:taxon-name><tp:taxon-name-part taxon-name-part-type="genus">Pholiotina</tp:taxon-name-part></tp:taxon-name></italic> s.l. (<tp:taxon-name><tp:taxon-name-part taxon-name-part-type="family">Bolbitiaceae</tp:taxon-name-part></tp:taxon-name>, <tp:taxon-name><tp:taxon-name-part taxon-name-part-type="order">Agaricales</tp:taxon-name-part></tp:taxon-name>) based on Chinese materials and reliable foreign sequences. Mycosphere: Journal of Fungal Biology 15(1): 1595–1674. <ext-link xlink:href="10.5943/mycosphere/15/1/14" ext-link-type="doi" xlink:type="simple">https://doi.org/10.5943/mycosphere/15/1/14</ext-link></mixed-citation></ref><ref id="B12"><mixed-citation xmlns:xlink="http://www.w3.org/1999/xlink" xlink:type="simple">Horak E, Hausknecht A (2002) Notes on extra-European taxa of <tp:taxon-name><tp:taxon-name-part taxon-name-part-type="family">Bolbitiaceae</tp:taxon-name-part></tp:taxon-name> (<tp:taxon-name><tp:taxon-name-part taxon-name-part-type="order">Agaricales</tp:taxon-name-part></tp:taxon-name>, <tp:taxon-name><tp:taxon-name-part taxon-name-part-type="phylum">Basidiomycota</tp:taxon-name-part></tp:taxon-name>). Österreichische Zeitschrift für Pilzkunde 11: 213–264.</mixed-citation></ref><ref id="B41"><mixed-citation xmlns:xlink="http://www.w3.org/1999/xlink" xlink:type="simple">Watling R (1975) Observations on the <tp:taxon-name><tp:taxon-name-part taxon-name-part-type="family">Bolbitiaceae</tp:taxon-name-part></tp:taxon-name> 11: A species of <italic><tp:taxon-name><tp:taxon-name-part taxon-name-part-type="genus">Bolbitius</tp:taxon-name-part></tp:taxon-name></italic> with ornamented basidiospores. Notes from the Royal Botanic Garden Edinburgh 34(2): 241–243. <ext-link xlink:href="10.24823/nrbge.1975.3037" ext-link-type="doi" xlink:type="simple">https://doi.org/10.24823/nrbge.1975.3037</ext-link></mixed-citation></ref><ref id="B4"><mixed-citation xmlns:xlink="http://www.w3.org/1999/xlink" xlink:type="simple">Crous PW, Cowan DA, Maggs-Kolling G, Yilmaz N, Thangavel R, Wingfield MJ, Noordeloos ME, Dima B, Brandrud TE, Jansen GM, Morozova OV, Vila J, Shivas RG, Tan YP, Bishop-Hurley S, Lacey E, Marney TS, Larsson E, Le Floch G, Lombard L, Nodet P, Hubka V, Alvarado P, Berraf-Tebbal A, Reyes JD, Delgado G, Eichmeier A, Jordal JB, Kachalkin AV, Kubatova A, Macia-Vicente JG, Malysheva EF, Papp V, Rajeshkumar KC, Sharma A, Spetik M, Szaboova D, Tomashevskaya MA, Abad JA, Abad ZG, Alexandrova AV, Anand G, Arenas F, Ashtekar N, Balashov S, Banares A, Baroncelli R, Bera I, Biketova AY, Blomquist CL, Boekhout T, Boertmann D, Bulyonkova TM, Burgess TI, Carnegie AJ, Cobo-Diaz JF, Corriol G, Cunnington JH, Da Cruz MO, Damm U, Davoodian N, De ASA, Dearnaley J, De Freitas LWS, Dhileepan K, Dimitrov R, Di Piazza S, Fatima S, Fuljer F, Galera H, Ghosh A, Giraldo A, Glushakova AM, Gorczak M, Gouliamova DE, Gramaje D, Groenewald M, Gunsch CK, Gutierrez A, Holdom D, Houbraken J, Ismailov AB, Istel L, Iturriaga T, Jeppson M, Jurjevic Z, Kalinina LB, Kapitonov VI, Kautmanova I, Khalid AN, Kiran M, Kiss L, Kovacs A, Kurose D, Kusan I, Lad S, Laessoe T, Lee HB, Luangsa-Ard JJ, Lynch M, Mahamedi AE, Malysheva VF, Mateos A, Matocec N, Mesic A, Miller AN, Mongkolsamrit S, Moreno G, Morte A, Mostowfizadeh-Ghalamfarsa R, Naseer A, Navarro-Rodenas A, Nguyen TTT, Noisripoom W, Ntandu JE, Nuytinck J, Ostry V, Pankratov TA, Pawlowska J, Pecenka J, Pham THG, Polhorsky A, Posta A, Raudabaugh DB, Reschke K, Rodriguez A, Romero M, Rooney-Latham S, Roux J, Sandoval-Denis M, Smith MT, Steinrucken TV, Svetasheva TY, Tkalcec Z, Van Der Linde EJ, Vauras MVDV, Verbeken J, Visagie A, Vitelli CM, Volobuev JS, Weill SV, Wrzosek A, Zmitrovich M IV, Zvyagina EA, Groenewald JZ (2021) Fungal Planet description sheets: 1182–1283. Persoonia 46: 313–528. <ext-link xlink:href="10.3767/persoonia.2021.46.11" ext-link-type="doi" xlink:type="simple">https://doi.org/10.3767/persoonia.2021.46.11</ext-link></mixed-citation></ref></ref-list></tp:taxon-treatment>
