# Supplementary material for: Taxonomic revision of Conobolbitina (Bolbitiaceae, Agaricales) based on collections from Jilin Province, China
Source: MycoKeys. 2026 Jan 26;127:263–88. doi: 10.3897/mycokeys.127.181095 (PMC12865393; doi:10.3897/mycokeys.127.181095)
Supplement: XML Treatment for Conobolbitina fuscoviolacea [file mycokeys.127.181095-treatment14.xml]

<!DOCTYPE tp:taxon-treatment
  PUBLIC "-//TaxonX//DTD Taxonomic Treatment Publishing DTD v0 20100105//EN" "tax-treatment-NSO.dtd">
<tp:taxon-treatment xmlns:tp="http://www.plazi.org/taxpub"><tp:treatment-meta><kwd-group><label>Taxon classification</label><kwd>
                <named-content content-type="kingdom">Fungi</named-content>
              </kwd><kwd>
                <named-content content-type="order">Agaricales</named-content>
              </kwd><kwd>
                <named-content content-type="family">Bolbitiaceae</named-content>
              </kwd></kwd-group><mixed-citation publication-type="journal"><person-group><name><surname>Song</surname><given-names>Han-bing</given-names></name><name><surname>Cheng</surname><given-names>Hong</given-names></name><name><surname>Han</surname><given-names>Yu-fei</given-names></name><name><surname>Luo</surname><given-names>Zong-long</given-names></name><name><surname>Bau</surname><given-names>Tolgor</given-names></name></person-group><article-title>Taxonomic revision of <italic><tp:taxon-name><tp:taxon-name-part taxon-name-part-type="genus" reg="Conobolbitina">Conobolbitina</tp:taxon-name-part></tp:taxon-name></italic> (<tp:taxon-name><tp:taxon-name-part taxon-name-part-type="family" reg="Bolbitiaceae">Bolbitiaceae</tp:taxon-name-part></tp:taxon-name>, <tp:taxon-name><tp:taxon-name-part taxon-name-part-type="order" reg="Agaricales">Agaricales</tp:taxon-name-part></tp:taxon-name>) based on collections from Jilin Province, China</article-title><source>MycoKeys</source><day>26</day><month>01</month><year>2026</year><volume>127</volume><fpage>263</fpage><lpage>288</lpage><pub-id pub-id-type="doi">10.3897/mycokeys.127.181095</pub-id></mixed-citation></tp:treatment-meta><tp:nomenclature><tp:taxon-name><object-id xmlns:xlink="http://www.w3.org/1999/xlink" content-type="arpha" xlink:type="simple">B16351CE-2C73-5336-81CA-BC318EA4AC28</object-id><tp:taxon-name-part taxon-name-part-type="genus" reg="Conobolbitina">Conobolbitina</tp:taxon-name-part> <tp:taxon-name-part taxon-name-part-type="species" reg="fuscoviolacea">fuscoviolacea</tp:taxon-name-part><object-id xmlns:xlink="http://www.w3.org/1999/xlink" content-type="mycobank" xlink:type="simple">MB861444</object-id></tp:taxon-name><tp:taxon-authority>T. Bau &amp; H.B. Song</tp:taxon-authority><tp:taxon-status xmlns:xlink="http://www.w3.org/1999/xlink" xlink:type="simple">sp. nov.</tp:taxon-status><xref ref-type="fig" rid="F2">Figs 2E</xref><xref ref-type="fig" rid="F2">, 2F</xref><xref ref-type="fig" rid="F3">, 3C</xref><xref ref-type="fig" rid="F3">, 3D</xref><xref ref-type="fig" rid="F6">, 6</xref><xref ref-type="fig" rid="F7">, 7</xref></tp:nomenclature><tp:treatment-sec sec-type="Etymology"><title>Etymology.</title><p>“<tp:taxon-name><tp:taxon-name-part taxon-name-part-type="genus" reg="Conobolbitina"/><tp:taxon-name-part taxon-name-part-type="species">fuscoviolacea</tp:taxon-name-part></tp:taxon-name>” refers to the presence of dark violet pigmentation in the pileipellis.</p></tp:treatment-sec><tp:treatment-sec sec-type="Holotypus"><title>Holotypus.</title><p>China • Jilin Province, Huadian City, Hongshi National Forest Park, 31 July 2025, <named-content xmlns:xlink="http://www.w3.org/1999/xlink" content-type="dwc:verbatimCoordinates" xlink:type="simple">42°50'01"N, 127°07'57"E</named-content>, alt. 487 m, T.Y. Zhang, ZTY2573131 (FJAU72931).</p></tp:treatment-sec><tp:treatment-sec sec-type="Diagnosis"><title>Diagnosis.</title><p>This species is characterized by a non-bulbous stipe base, ellipsoid to oblong basidiospores, a pileipellis becoming slightly pastel violet in KOH, and pileocystidia with apical, chocolate brown to terra brown pigmentation. The combination of these features distinguishes it from other <italic><tp:taxon-name><tp:taxon-name-part taxon-name-part-type="genus" reg="Conobolbitina">Conobolbitina</tp:taxon-name-part></tp:taxon-name></italic> species.</p><fig id="F6" position="float" orientation="portrait"><object-id xmlns:xlink="http://www.w3.org/1999/xlink" content-type="doi" xlink:type="simple">10.3897/mycokeys.127.181095.figure6</object-id><object-id xmlns:xlink="http://www.w3.org/1999/xlink" content-type="arpha" xlink:type="simple">434C4DE8-D066-5EA6-9235-C2705C7C558F</object-id><label>Figure 6.</label><caption><p>Microscopic structure images of <italic><tp:taxon-name><tp:taxon-name-part taxon-name-part-type="genus" reg="Conobolbitina">Conobolbitina</tp:taxon-name-part> <tp:taxon-name-part taxon-name-part-type="species" reg="fuscoviolacea">fuscoviolacea</tp:taxon-name-part></tp:taxon-name></italic> (FJAU72931). <bold>A</bold>. Basidiospores; <bold>B</bold>. Basidia; <bold>C</bold>. Cheilocystidia; <bold>D</bold>. Caulocystidia; <bold>E</bold>. Pileipellis elements; <bold>F</bold>. Pileocystidia. Scale bars: 10 μm.</p></caption><graphic xmlns:xlink="http://www.w3.org/1999/xlink" xlink:href="mycokeys-127-263-g006.jpg" id="oo_1520321.jpg" position="float" orientation="portrait" xlink:type="simple"><uri content-type="original_file" xlink:type="simple">https://binary.pensoft.net/fig/1520321</uri></graphic></fig></tp:treatment-sec><tp:treatment-sec sec-type="Description"><title>Description.</title><p><bold><italic>Basidiomata</italic></bold> small-sized. <bold><italic>Pileus</italic></bold> 2–3 cm in diameter, initially lentiform, later becoming straight, slightly subumbonate, plano-concave. Pileus center nut brown (<abbrev xmlns:xlink="http://www.w3.org/1999/xlink" xlink:title="Reichs-Ausschuss für Lieferbedingungen und Gütesicherung" xlink:type="simple">RAL</abbrev> 8011) to sepia brown (<abbrev xmlns:xlink="http://www.w3.org/1999/xlink" xlink:title="Reichs-Ausschuss für Lieferbedingungen und Gütesicherung" xlink:type="simple">RAL</abbrev> 8014), margin ivory (<abbrev xmlns:xlink="http://www.w3.org/1999/xlink" xlink:title="Reichs-Ausschuss für Lieferbedingungen und Gütesicherung" xlink:type="simple">RAL</abbrev> 1014) to brown beige (<abbrev xmlns:xlink="http://www.w3.org/1999/xlink" xlink:title="Reichs-Ausschuss für Lieferbedingungen und Gütesicherung" xlink:type="simple">RAL</abbrev> 1011). Pileus hygrophanous, smooth, viscid, with distinct striations extending up to 1/2 of the center; the margin even to slightly undulate. <bold><italic>Context</italic></bold> thin, light ivory (<abbrev xmlns:xlink="http://www.w3.org/1999/xlink" xlink:title="Reichs-Ausschuss für Lieferbedingungen und Gütesicherung" xlink:type="simple">RAL</abbrev> 1015) to ivory (<abbrev xmlns:xlink="http://www.w3.org/1999/xlink" xlink:title="Reichs-Ausschuss für Lieferbedingungen und Gütesicherung" xlink:type="simple">RAL</abbrev> 1014), with no specific odor or taste. <bold><italic>Lamellae</italic></bold> adnexed to narrowly adnate, ventricose, moderately crowded, unequal in length, beige red (<abbrev xmlns:xlink="http://www.w3.org/1999/xlink" xlink:title="Reichs-Ausschuss für Lieferbedingungen und Gütesicherung" xlink:type="simple">RAL</abbrev> 3012), beige (<abbrev xmlns:xlink="http://www.w3.org/1999/xlink" xlink:title="Reichs-Ausschuss für Lieferbedingungen und Gütesicherung" xlink:type="simple">RAL</abbrev> 1001) to ochre brown (<abbrev xmlns:xlink="http://www.w3.org/1999/xlink" xlink:title="Reichs-Ausschuss für Lieferbedingungen und Gütesicherung" xlink:type="simple">RAL</abbrev> 8001), with serrulate edges. <bold><italic>Stipe</italic></bold> 2–3 cm long, 2–3 mm thick, cylindrical, light ivory (<abbrev xmlns:xlink="http://www.w3.org/1999/xlink" xlink:title="Reichs-Ausschuss für Lieferbedingungen und Gütesicherung" xlink:type="simple">RAL</abbrev> 1015) to ivory (<abbrev xmlns:xlink="http://www.w3.org/1999/xlink" xlink:title="Reichs-Ausschuss für Lieferbedingungen und Gütesicherung" xlink:type="simple">RAL</abbrev> 1014), surface covered with pruinose pubescence, with longitudinal fibrous striations, base is not swollen and is equal in diameter throughout.</p><fig id="F7" position="float" orientation="portrait"><object-id xmlns:xlink="http://www.w3.org/1999/xlink" content-type="doi" xlink:type="simple">10.3897/mycokeys.127.181095.figure7</object-id><object-id xmlns:xlink="http://www.w3.org/1999/xlink" content-type="arpha" xlink:type="simple">E4FA28DE-FCDF-50DA-929B-DCE43EC294F5</object-id><label>Figure 7.</label><caption><p><tp:taxon-name><tp:taxon-name-part taxon-name-part-type="genus" reg="Conobolbitina">Conobolbitina</tp:taxon-name-part></tp:taxon-name><tp:taxon-name><tp:taxon-name-part taxon-name-part-type="genus" reg="Conobolbitina"/><tp:taxon-name-part taxon-name-part-type="species">fuscoviolacea</tp:taxon-name-part></tp:taxon-name> (FJAU72931). <bold>A</bold>. Basidiomata; <bold>B</bold>. Basidiospores in KOH; <bold>C</bold>. Hymenium and subhymenium; <bold>D</bold>. Cheilocystidia; <bold>E</bold>. Stipitipellis; <bold>F</bold>. Pileipellis. Scale bars: 1 cm (<bold>A</bold>); 10 μm (<bold>B–F</bold>).</p></caption><graphic xmlns:xlink="http://www.w3.org/1999/xlink" xlink:href="mycokeys-127-263-g007.jpg" id="oo_1520322.jpg" position="float" orientation="portrait" xlink:type="simple"><uri content-type="original_file" xlink:type="simple">https://binary.pensoft.net/fig/1520322</uri></graphic></fig><p><bold><italic>Basidiospores</italic></bold> (60/2/2) (6.9–)7.8–10.4(–11.2) × (4.4–)4.8–6.1(–6.6) μm, Q = (1.47–)1.54–1.76(–1.78), Q<sub>m</sub> = 1.65(±0.07), ellipsoid to oblong, slightly lemon-shaped in frontal view, with a slight suprahilar depression in lateral view. Appears smooth to slightly rough under a light microscope, with pointed ornamentation visible under a scanning electron microscope. Spore wall thick, containing oil droplets. Germ pore diameter less than 1.5 μm or inconspicuous. Basidiospores appear brown beige (<abbrev xmlns:xlink="http://www.w3.org/1999/xlink" xlink:title="Reichs-Ausschuss für Lieferbedingungen und Gütesicherung" xlink:type="simple">RAL</abbrev> 1011) to clay brown (<abbrev xmlns:xlink="http://www.w3.org/1999/xlink" xlink:title="Reichs-Ausschuss für Lieferbedingungen und Gütesicherung" xlink:type="simple">RAL</abbrev> 8003) in KOH solution. <bold><italic>Basidia</italic></bold> (17–)18–25 × (7–)8–11 μm, clavate, 4-spored, occasionally 2-spored, sterigmata 2–6 μm long, with vacuolar contents in basidia. <bold><italic>Cheilocystidia</italic></bold> (18–)22–43(–45) × 9–14(–15) μm, variable in shape, cylindrical and constricted at the center, broadly capitate, utriform, clavate, cylindrical, with bifurcated apices, nearly femoral head-shaped, some with excrescences, and sterile margins. <bold><italic>Pleurocystidia</italic></bold> absent. <bold><italic>Caulocystidia</italic></bold> (22–)23–60(–63) × 9–16 μm, variable in shape, similar to cheilocystidia but slightly larger, clavate, spheropedunculate, utriform, subcapitate, with bifurcated apices, nearly femoral head-shaped, some with excrescences. <bold><italic>Pileipellis</italic></bold> epithelioid hymeniderm, composed of (20–)21–42(–45) × 13–20(–21) μm sphaeropedunculate or broadly clavate elements, exhibiting red brown (<abbrev xmlns:xlink="http://www.w3.org/1999/xlink" xlink:title="Reichs-Ausschuss für Lieferbedingungen und Gütesicherung" xlink:type="simple">RAL</abbrev> 8012) to pastel violet (<abbrev xmlns:xlink="http://www.w3.org/1999/xlink" xlink:title="Reichs-Ausschuss für Lieferbedingungen und Gütesicherung" xlink:type="simple">RAL</abbrev> 4009) pigments. <bold><italic>Pileocystidia</italic></bold> (22–)24–50(–52) × 5–8 μm, clavate, subcylindrical, capilliform, some with apices pigmented chocolate brown (<abbrev xmlns:xlink="http://www.w3.org/1999/xlink" xlink:title="Reichs-Ausschuss für Lieferbedingungen und Gütesicherung" xlink:type="simple">RAL</abbrev> 8017) to terra brown (<abbrev xmlns:xlink="http://www.w3.org/1999/xlink" xlink:title="Reichs-Ausschuss für Lieferbedingungen und Gütesicherung" xlink:type="simple">RAL</abbrev> 8028). A gelatinous layer is present. All structures have clamp connections. A weakly positive reaction with ammonia solution is observed, resulting in the formation of rhomboid crystals.</p></tp:treatment-sec><tp:treatment-sec sec-type="Habitat"><title>Habitat.</title><p>It grows solitarily on decaying fir wood in summer.</p></tp:treatment-sec><tp:treatment-sec sec-type="Known distribution"><title>Known distribution.</title><p>Jilin Province, China.</p></tp:treatment-sec><tp:treatment-sec sec-type="Additional specimens measured"><title>Additional specimens measured.</title><p>China • Jilin Province, Jilin City, Huadian City, 27 August 2023, <named-content xmlns:xlink="http://www.w3.org/1999/xlink" content-type="dwc:verbatimCoordinates" xlink:type="simple">42°49'30"N, 127°08'17"E</named-content>, alt. 483 m, H. Cheng, C2382702 (HMJAU65107).</p></tp:treatment-sec><tp:treatment-sec sec-type="Notes"><title>Notes.</title><p>This species is distinguished from <italic><tp:taxon-name><tp:taxon-name-part taxon-name-part-type="genus" reg="Conobolbitina">Con.</tp:taxon-name-part> <tp:taxon-name-part taxon-name-part-type="species" reg="lignicola">lignicola</tp:taxon-name-part></tp:taxon-name></italic> and <italic><tp:taxon-name><tp:taxon-name-part taxon-name-part-type="genus" reg="Conobolbitina">Con.</tp:taxon-name-part> <tp:taxon-name-part taxon-name-part-type="species" reg="glutinosa">glutinosa</tp:taxon-name-part></tp:taxon-name></italic> by the pastel violet reaction of its pileipellis in KOH and the chocolate brown to terra brown apical pigmentation on some pileocystidia (<xref ref-type="bibr" rid="B12">Horak and Hausknecht 2002</xref>). It differs from <italic><tp:taxon-name><tp:taxon-name-part taxon-name-part-type="genus" reg="Conobolbitina">Con.</tp:taxon-name-part> <tp:taxon-name-part taxon-name-part-type="species" reg="viscosa">viscosa</tp:taxon-name-part></tp:taxon-name></italic> and <italic><tp:taxon-name><tp:taxon-name-part taxon-name-part-type="genus" reg="Conobolbitina">Con.</tp:taxon-name-part> <tp:taxon-name-part taxon-name-part-type="species" reg="sibirica">sibirica</tp:taxon-name-part></tp:taxon-name></italic> by the latter two having distinctly olive-black pilei (<xref ref-type="bibr" rid="B41">Watling 1975</xref>; <xref ref-type="bibr" rid="B4">Crous et al. 2021</xref>). Phylogenetically, this species forms a sister group with <italic><tp:taxon-name><tp:taxon-name-part taxon-name-part-type="genus" reg="Conobolbitina">Con.</tp:taxon-name-part> <tp:taxon-name-part taxon-name-part-type="species" reg="sibirica">sibirica</tp:taxon-name-part></tp:taxon-name></italic>, but the latter originates from a log of <italic><tp:taxon-name><tp:taxon-name-part taxon-name-part-type="genus" reg="Populus">Populus</tp:taxon-name-part> <tp:taxon-name-part taxon-name-part-type="species" reg="tremula">tremula</tp:taxon-name-part></tp:taxon-name></italic> L. and is phylogenetically distinct (<xref ref-type="bibr" rid="B4">Crous et al. 2021</xref>).</p></tp:treatment-sec><tp:treatment-sec><!--Section generated to contain objects referenced in tp:taxon-treatment.--><fig id="F2" position="float" orientation="portrait"><object-id xmlns:xlink="http://www.w3.org/1999/xlink" content-type="doi" xlink:type="simple">10.3897/mycokeys.127.181095.figure2</object-id><object-id xmlns:xlink="http://www.w3.org/1999/xlink" content-type="arpha" xlink:type="simple">66B38AD4-4C18-5A0F-BA6C-26C102543E0D</object-id><label>Figure 2.</label><caption><p>Basidiomata of <italic><tp:taxon-name><tp:taxon-name-part taxon-name-part-type="genus" reg="Conobolbitina">Conobolbitina</tp:taxon-name-part></tp:taxon-name></italic> species. <bold>A, B</bold>. <italic><tp:taxon-name><tp:taxon-name-part taxon-name-part-type="genus" reg="Conobolbitina">Con.</tp:taxon-name-part> <tp:taxon-name-part taxon-name-part-type="species" reg="lignicola">lignicola</tp:taxon-name-part></tp:taxon-name></italic> (FJAU72922 <bold>T</bold>); <bold>C, D</bold>. <italic><tp:taxon-name><tp:taxon-name-part taxon-name-part-type="genus" reg="Conobolbitina">Con.</tp:taxon-name-part> <tp:taxon-name-part taxon-name-part-type="species" reg="lignicola">lignicola</tp:taxon-name-part></tp:taxon-name></italic> (FJAU72929); <bold>E, F</bold>. <italic><tp:taxon-name><tp:taxon-name-part taxon-name-part-type="genus" reg="Conobolbitina">Con.</tp:taxon-name-part> <tp:taxon-name-part taxon-name-part-type="species" reg="fuscoviolacea">fuscoviolacea</tp:taxon-name-part></tp:taxon-name></italic> (FJAU72931 <bold>T</bold>); <bold>G</bold>. <italic><tp:taxon-name><tp:taxon-name-part taxon-name-part-type="genus" reg="Conobolbitina">Con.</tp:taxon-name-part> <tp:taxon-name-part taxon-name-part-type="species" reg="ochroleuca">ochroleuca</tp:taxon-name-part></tp:taxon-name></italic> (FJAU72937); <bold>H</bold>. <italic><tp:taxon-name><tp:taxon-name-part taxon-name-part-type="genus" reg="Conobolbitina">Con.</tp:taxon-name-part> <tp:taxon-name-part taxon-name-part-type="species" reg="ochroleuca">ochroleuca</tp:taxon-name-part></tp:taxon-name></italic> (FJAU72951). <bold>T</bold> = holotype. Habitat photos of <italic><tp:taxon-name><tp:taxon-name-part taxon-name-part-type="genus" reg="Conobolbitina">Con.</tp:taxon-name-part> <tp:taxon-name-part taxon-name-part-type="species" reg="lignicola">lignicola</tp:taxon-name-part></tp:taxon-name></italic> (HMJAU65106) and <italic><tp:taxon-name><tp:taxon-name-part taxon-name-part-type="genus" reg="Conobolbitina">Con.</tp:taxon-name-part> <tp:taxon-name-part taxon-name-part-type="species" reg="fuscoviolacea">fuscoviolacea</tp:taxon-name-part></tp:taxon-name></italic> (HMJAU65107) are shown in fig. 7 of <xref ref-type="bibr" rid="B36">Song and Bau (2024)</xref>. Scale bars: 1 cm.</p></caption><graphic xmlns:xlink="http://www.w3.org/1999/xlink" xlink:href="mycokeys-127-263-g002.jpg" id="oo_1520317.jpg" position="float" orientation="portrait" xlink:type="simple"><uri content-type="original_file" xlink:type="simple">https://binary.pensoft.net/fig/1520317</uri></graphic></fig><fig id="F3" position="float" orientation="portrait"><object-id xmlns:xlink="http://www.w3.org/1999/xlink" content-type="doi" xlink:type="simple">10.3897/mycokeys.127.181095.figure3</object-id><object-id xmlns:xlink="http://www.w3.org/1999/xlink" content-type="arpha" xlink:type="simple">3C482995-E4D4-5A46-9D40-11B06D6530C1</object-id><label>Figure 3.</label><caption><p>Basidiospores under electron microscopy of <italic><tp:taxon-name><tp:taxon-name-part taxon-name-part-type="genus" reg="Conobolbitina">Conobolbitina</tp:taxon-name-part></tp:taxon-name></italic> species. <bold>A, B</bold>. <italic><tp:taxon-name><tp:taxon-name-part taxon-name-part-type="genus" reg="Conobolbitina">Con.</tp:taxon-name-part> <tp:taxon-name-part taxon-name-part-type="species" reg="lignicola">lignicola</tp:taxon-name-part></tp:taxon-name></italic> (FJAU72922 <bold>T</bold>); <bold>C, D</bold>. <italic><tp:taxon-name><tp:taxon-name-part taxon-name-part-type="genus" reg="Conobolbitina">Con.</tp:taxon-name-part> <tp:taxon-name-part taxon-name-part-type="species" reg="fuscoviolacea">fuscoviolacea</tp:taxon-name-part></tp:taxon-name></italic> (FJAU72931 <bold>T</bold>); <bold>E, F</bold>. <italic><tp:taxon-name><tp:taxon-name-part taxon-name-part-type="genus" reg="Conobolbitina">Con.</tp:taxon-name-part> <tp:taxon-name-part taxon-name-part-type="species" reg="ochroleuca">ochroleuca</tp:taxon-name-part></tp:taxon-name></italic> (FJAU72937). <bold>T</bold> = holotype. <abbrev xmlns:xlink="http://www.w3.org/1999/xlink" xlink:title="scanning electron microscopy" xlink:type="simple">SEM</abbrev> images of basidiospores of <italic><tp:taxon-name><tp:taxon-name-part taxon-name-part-type="genus" reg="Conobolbitina">Con.</tp:taxon-name-part> <tp:taxon-name-part taxon-name-part-type="species" reg="lignicola">lignicola</tp:taxon-name-part></tp:taxon-name></italic> (HMJAU65106) and <italic><tp:taxon-name><tp:taxon-name-part taxon-name-part-type="genus" reg="Conobolbitina">Con.</tp:taxon-name-part> <tp:taxon-name-part taxon-name-part-type="species" reg="fuscoviolacea">fuscoviolacea</tp:taxon-name-part></tp:taxon-name></italic> (HMJAU65107) are shown in fig. 8 of <xref ref-type="bibr" rid="B36">Song and Bau (2024)</xref>. Scale bars: 5 μm.</p></caption><graphic xmlns:xlink="http://www.w3.org/1999/xlink" xlink:href="mycokeys-127-263-g003.jpg" id="oo_1520318.jpg" position="float" orientation="portrait" xlink:type="simple"><uri content-type="original_file" xlink:type="simple">https://binary.pensoft.net/fig/1520318</uri></graphic></fig></tp:treatment-sec><ref-list><ref id="B36"><mixed-citation xmlns:xlink="http://www.w3.org/1999/xlink" xlink:type="simple">Song HB, Bau T (2024) Resolving the polyphyletic origins of <italic><tp:taxon-name><tp:taxon-name-part taxon-name-part-type="genus">Pholiotina</tp:taxon-name-part></tp:taxon-name></italic> s.l. (<tp:taxon-name><tp:taxon-name-part taxon-name-part-type="family">Bolbitiaceae</tp:taxon-name-part></tp:taxon-name>, <tp:taxon-name><tp:taxon-name-part taxon-name-part-type="order">Agaricales</tp:taxon-name-part></tp:taxon-name>) based on Chinese materials and reliable foreign sequences. Mycosphere: Journal of Fungal Biology 15(1): 1595–1674. <ext-link xlink:href="10.5943/mycosphere/15/1/14" ext-link-type="doi" xlink:type="simple">https://doi.org/10.5943/mycosphere/15/1/14</ext-link></mixed-citation></ref><ref id="B12"><mixed-citation xmlns:xlink="http://www.w3.org/1999/xlink" xlink:type="simple">Horak E, Hausknecht A (2002) Notes on extra-European taxa of <tp:taxon-name><tp:taxon-name-part taxon-name-part-type="family">Bolbitiaceae</tp:taxon-name-part></tp:taxon-name> (<tp:taxon-name><tp:taxon-name-part taxon-name-part-type="order">Agaricales</tp:taxon-name-part></tp:taxon-name>, <tp:taxon-name><tp:taxon-name-part taxon-name-part-type="phylum">Basidiomycota</tp:taxon-name-part></tp:taxon-name>). Österreichische Zeitschrift für Pilzkunde 11: 213–264.</mixed-citation></ref><ref id="B41"><mixed-citation xmlns:xlink="http://www.w3.org/1999/xlink" xlink:type="simple">Watling R (1975) Observations on the <tp:taxon-name><tp:taxon-name-part taxon-name-part-type="family">Bolbitiaceae</tp:taxon-name-part></tp:taxon-name> 11: A species of <italic><tp:taxon-name><tp:taxon-name-part taxon-name-part-type="genus">Bolbitius</tp:taxon-name-part></tp:taxon-name></italic> with ornamented basidiospores. Notes from the Royal Botanic Garden Edinburgh 34(2): 241–243. <ext-link xlink:href="10.24823/nrbge.1975.3037" ext-link-type="doi" xlink:type="simple">https://doi.org/10.24823/nrbge.1975.3037</ext-link></mixed-citation></ref><ref id="B4"><mixed-citation xmlns:xlink="http://www.w3.org/1999/xlink" xlink:type="simple">Crous PW, Cowan DA, Maggs-Kolling G, Yilmaz N, Thangavel R, Wingfield MJ, Noordeloos ME, Dima B, Brandrud TE, Jansen GM, Morozova OV, Vila J, Shivas RG, Tan YP, Bishop-Hurley S, Lacey E, Marney TS, Larsson E, Le Floch G, Lombard L, Nodet P, Hubka V, Alvarado P, Berraf-Tebbal A, Reyes JD, Delgado G, Eichmeier A, Jordal JB, Kachalkin AV, Kubatova A, Macia-Vicente JG, Malysheva EF, Papp V, Rajeshkumar KC, Sharma A, Spetik M, Szaboova D, Tomashevskaya MA, Abad JA, Abad ZG, Alexandrova AV, Anand G, Arenas F, Ashtekar N, Balashov S, Banares A, Baroncelli R, Bera I, Biketova AY, Blomquist CL, Boekhout T, Boertmann D, Bulyonkova TM, Burgess TI, Carnegie AJ, Cobo-Diaz JF, Corriol G, Cunnington JH, Da Cruz MO, Damm U, Davoodian N, De ASA, Dearnaley J, De Freitas LWS, Dhileepan K, Dimitrov R, Di Piazza S, Fatima S, Fuljer F, Galera H, Ghosh A, Giraldo A, Glushakova AM, Gorczak M, Gouliamova DE, Gramaje D, Groenewald M, Gunsch CK, Gutierrez A, Holdom D, Houbraken J, Ismailov AB, Istel L, Iturriaga T, Jeppson M, Jurjevic Z, Kalinina LB, Kapitonov VI, Kautmanova I, Khalid AN, Kiran M, Kiss L, Kovacs A, Kurose D, Kusan I, Lad S, Laessoe T, Lee HB, Luangsa-Ard JJ, Lynch M, Mahamedi AE, Malysheva VF, Mateos A, Matocec N, Mesic A, Miller AN, Mongkolsamrit S, Moreno G, Morte A, Mostowfizadeh-Ghalamfarsa R, Naseer A, Navarro-Rodenas A, Nguyen TTT, Noisripoom W, Ntandu JE, Nuytinck J, Ostry V, Pankratov TA, Pawlowska J, Pecenka J, Pham THG, Polhorsky A, Posta A, Raudabaugh DB, Reschke K, Rodriguez A, Romero M, Rooney-Latham S, Roux J, Sandoval-Denis M, Smith MT, Steinrucken TV, Svetasheva TY, Tkalcec Z, Van Der Linde EJ, Vauras MVDV, Verbeken J, Visagie A, Vitelli CM, Volobuev JS, Weill SV, Wrzosek A, Zmitrovich M IV, Zvyagina EA, Groenewald JZ (2021) Fungal Planet description sheets: 1182–1283. Persoonia 46: 313–528. <ext-link xlink:href="10.3767/persoonia.2021.46.11" ext-link-type="doi" xlink:type="simple">https://doi.org/10.3767/persoonia.2021.46.11</ext-link></mixed-citation></ref></ref-list></tp:taxon-treatment>
